# Supplementary material for: PaPI: pseudo amino acid composition to score human protein-coding variants
Source: BMC Bioinformatics. 2015 Apr 19;16:123. doi: 10.1186/s12859-015-0554-8 (PMC4411653; doi:10.1186/s12859-015-0554-8)
Supplement: Additional file 3: — Type of variants predicted. [file 12859_2015_554_MOESM3_ESM.xls]

## Sheet: Foglio1
	SNVs		DIVs
	non-synonymous	stop-causing/disrupting	in-frame	frameshift
PolyPhen2	+	-	-	-
SIFT	+	-	-	-
Carol	+	-	-	-
Provean	+	-	+	-
FATHMM	+	-	-	-
LRT	+	-	-	-
MutAssessor	+	-	-	-
PaPI	+	+	+	+
