# Supplementary material for: PaPI: pseudo amino acid composition to score human protein-coding variants
Source: BMC Bioinformatics. 2015 Apr 19;16:123. doi: 10.1186/s12859-015-0554-8 (PMC4411653; doi:10.1186/s12859-015-0554-8)
Supplement: Additional file 4: — List of known disease-related variants by Tchernitchko et al. Known disease-related variants reported by Tchernitchko et al. for which a different outcome in predictions by the outdated version of PolyPhen and SIFT occurred. [file 12859_2015_554_MOESM4_ESM.xls]

## Sheet: Foglio1
Gene	gDNA (GRCh37)	Protein	PP2	SIFT	RF
HBB	chr11:g.5248232T>A	p.E7V	B(0.002)	D(0.01)	D(0.891)
	chr11:g.5246908C>G	p.E122Q	B(0.007)	D(0.01)	D(0.975)
	chr11:g.5246908C>T	p.E122K	B(0.109)	D(0.0)	D(0.96)
	chr11:g.5248233C>T	p.E7K	B(0.006)	D(0.01)	D(0.94)
	chr11:g.5248170C>A	p.A28S	D(0.661)	D(0.03)	D(0.798)
	chr11:g.5248173C>T	p.E27K	D(0.773)	D(0.02)	D(0.936)
	chr11:g.5247920C>T	p.V68M	D(0.972)	D(0.0)	D(0.939)
	chr11:g.5248244T>G	p.H3P	D(0.524)	D(0.0)	D(0.832)
	chr11:g.5247918CA>AT	p.V68D	D(1.0)	D(0.0)	D(0.944)
G6PD	chrX:g.153762634G>A	p.S188F	B(0.039)	D(0.04)	D(0.988)
